# Supplementary material for: “What If Others Think I Look Like…” The Moderating Role of Social Physique Anxiety and Sex in the Relationship between Physical Activity and Life Satisfaction in Swiss Adolescents
Source: Int J Environ Res Public Health. 2023 Mar 2;20(5):4441. doi: 10.3390/ijerph20054441 (PMC10002265; doi:10.3390/ijerph20054441)
Supplement: Supplementary file 1 [file ijerph-20-04441-s001.zip]

Archive with 1 entries (1 files):
- ijerph-2229592-Supplemental Material.pdf
